# Supplementary material for: Optimisation and Benchmarking of Targeted Amplicon Sequencing for Mycobiome Analysis of Respiratory Specimens
Source: Int J Mol Sci. 2019 Oct 9;20(20):4991. doi: 10.3390/ijms20204991 (PMC6829331; doi:10.3390/ijms20204991)
Supplement: Supplementary file 1 [file ijms-20-04991-s001.zip]

Archive with 1 entries (1 files):
- ijms-610203-supplementary.xlsx
