# Supplementary material for: Optimisation and Benchmarking of Targeted Amplicon Sequencing for Mycobiome Analysis of Respiratory Specimens
Source: Int J Mol Sci. 2019 Oct 9;20(20):4991. doi: 10.3390/ijms20204991 (PMC6829331; doi:10.3390/ijms20204991)
Supplement: Supplementary file 1 [file ijms-20-04991-s001.zip › ijms-610203-supplementary.xlsx]

## Sheet: Sheet2
Genus level classification	Closest matching species hypothesis (SH)	Taxon	Rank	Trophic Mode	Guild	Confidence Ranking	Growth Form	Trait	Notes	Source/Citation
Candida	Candida albicans SH1189326.08FU	Candida albicans	Species	Pathotroph	Animal Pathogen	Highly Probable	NULL	NULL	For the most part commensal but can become human pathogenic; most common cause of fungal infections worldwide.	http://www.cdc.gov
	Candida dubliniensis SH1570375.08FU	Candida dubliniensis	Species	Pathotroph	Animal Pathogen	Probable	NULL	NULL	NULL	Laszlo I, Meyer W. 2015. Microbiology Australia 36:45-48; Laszlo I, et al. 2015. Medical Mycology 53:313-37
	Candida glabrata SH1505583.08FU	Candida glabrata	Species	Pathotroph-Saprotroph	Animal Pathogen-Undefined Saprotroph	Probable	NULL	NULL	Opportunistic human pathogen	James TY, et al. 2006. Nature 443:818-822; http://www.cdc.gov
	Candida tropicalis SH1644517.08FU	Candida tropicalis	Species	Pathotroph-Saprotroph-Symbiotroph	Animal Pathogen-Endophyte-Undefined Saprotroph	Probable	NULL	NULL	Opportunistic human pathogen; host - Boraginaceae	http://www.cdc.gov
Saccharomyces	Saccharomyces cerevisiae SH1613178.08FU	Saccharomyces cerevisiae	Species	Saprotroph	Undefined Saprotroph	Probable	Yeast	NULL	NULL	James TY, et al. 2006. Nature 443:818-822
Aspergillus	Aspergillus fumigatus SH1529985.08FU	Aspergillus fumigatus	Species	Pathotroph-Saprotroph	Animal Pathogen-Undefined Saprotroph	Probable	Microfungus	NULL	Opportunistic human pathogen causing aspergillosis (Ben-Ami et al. 2010)	Ben-Ami R, et al. 2010. British Journal of Haematology 150:406-417; Fisher MC, et al. 2012. Nature 484:186-194; James TY, et al. 2006. Nature 443:818-822; http://www.cdc.gov
	Aspergillus flavus SH1165008.08FU	Aspergillus flavus	Species	Pathotroph-Saprotroph	Animal Pathogen-Plant Pathogen-Wood Saprotroph	Probable	Microfungus	Soft Rot fungus (Seehann et al. 1975)	Likely opportunistic human pathogen (Irinyi et al. 2015)	Seehann G, et al. 1975. List of Fungi in Soft-Rot Tissue Tests. Institute fur Holzbiologie und Holzschutz, Bundesforschungsanstalt fur Forst - und Holzwirtshaft, Hamburg - Lohbrugge, Germany; Irinyi L, et al. 2015. Medical Mycology 53:313-337; http://www.apsnet.org/publications/commonnames/Pages/default.aspx; http://www.cdc.gov
Naganishia	Naganishia liquefaciens SH2268664.08FU	NULL	NULL	NULL	NULL	NULL	NULL	NULL	NULL	NULL
Malassezia	Malassezia arunalokei SH1515385.08FU	Malassezia	Genus	Pathotroph-Saprotroph	Animal Pathogen-Undefined Saprotroph	Probable	Facultative Yeast	NULL	A lipid-dependent fungus growing on the sebaceous areas of human skin that may cause or exacerbate several skin diseases (Pityrosporum is a synonym that has been used for the yeast forms)	Findley K, et al. 2013. Nature 498:367-370
	Malassezia globosa SH1565713.08FU	Malassezia globosa	Species	Pathotroph	Animal Pathogen	Probable	NULL	NULL	Opportunistic human pathogen	http://www.cdc.gov
Penicillium	Penicillium citrinum SH1529986.08FU	Penicillium	Genus	Saprotroph	Dung Saprotroph-Undefined Saprotroph-Wood Saprotroph	Highly Probable	NULL	Mold, Soft Rot	NULL	Duncan CG, Eslyn WE. 1966. Mycologia 58:642-664; Seehann G, et al. 1975. List of Fungi in Soft-Rot Tissue Tests. Institute fur Holzbiologie und Holzschutz, Bundesforschungsanstalt fur Forst - und Holzwirtshaft, Hamburg - Lohbrugge, Germany; Costa IPMW, et al. 2012. Mycotaxon 119:26; Bills GF, et al. 2013. Current Opinion in microbiology, 16:549-565; Tedersoo L, et al. 2014. Science 346:1256688; h…
Schizophyllum	Schizophyllum commune SH1565276.08FU	Schizophyllum commune	Species	Pathotroph-Saprotroph	Animal Pathogen-Endophyte-Wood Saprotroph	Probable	Agaricoid	NULL	Opportunistic human pathogen; host - Lamiaceae, Myrtaceae	Costa IPMW, et al. 2012. Mycotaxon 119:26; Ujor VC, et al. 2012. Fungal Biology 116:332-341; http://www.cdc.gov
Cryptococcus	Cryptococcus neoformans SH1554474.08FU	Cryptococcus	Genus	Pathotroph-Saprotroph-Symbiotroph	Animal Pathogen-Endophyte-Epiphyte-Undefined Saprotroph	Possible	Yeast	NULL	NULL	Andrews JH, et al. 1983. Phytopathology 73:228-234; Kurtzman CP, et al. (eds.) 2011. The Yeasts, a Taxonomic Study. Fifth Edition. Vols 1-3. Elsevier, San Diego
Ganoderma	Ganoderma orbiforme SH1555638.08FU	Ganoderma	Genus	Pathotroph-Saprotroph	Plant Pathogen-Wood Saprotroph	Highly Probable	Polyporoid	White Rot	Lignicolous, causing sometimes agressive white rots of timber (Cannon & Kirk 2007)	Gilbertson RL, Ryvarden L. 1987-1987. North American Polypores. Fungiflora, Oslo; Cannon PF, Kirk PM. 2007. Fungal Families of the World. CAB International, Cambridge
Mycosphaerella	Mycosphaerella tassiana SH1572792.08FU	Mycosphaerella tassiana	Species	Pathotroph	Plant Pathogen	Probable	Microfungus	NULL	NULL	http://www.apsnet.org/publications/commonnames/Pages/default.aspx
Curvularia	Curvularia lunata SH1526405.08FU	Curvularia	Genus	Pathotroph	Plant Pathogen	Probable	NULL	NULL	NULL	Tedersoo L, et al. 2014. Science 346:1256688
Densospora	Densospora McGee SH1548354.08FU	Densospora	Genus	Symbiotroph	Ectomycorrhizal	Possible	NULL	NULL	NULL	Rinaldi AC, et al. 2008. Fungal Diversity 33:1-45 (not ECM); Tedersoo L, et al. 2010. Mycorrhiza 20:217-263 (ECM)
Exserohilum	Exserohilum turcicum SH528234.07FU	Exserohilum turcicum	Species	Pathotroph	Plant Pathogen	Probable	NULL	NULL	NULL	http://www.apsnet.org/publications/commonnames/Pages/default.aspx
Psathyrella	Psathyrella efflorescens SH1643610.08FU	Psathyrella	Genus	Saprotroph	Wood Saprotroph	Probable	Agaricoid	NULL	NULL
Phanerochaete	Phanerochaete bambusicola SH1573675.08FU	Phanerochaete	Genus	Saprotroph	Wood Saprotroph	Highly Probable	Corticioid	White Rot	NULL	Glenn JK, et al. 1983. Biochemical and Biophysical Research Communications 114:1077-1083
	Phanerochaete chrysosporium SH1573658.08FU	Phanerochaete chrysosporium	Species	Saprotroph	Wood Saprotroph	Probable	NULL	NULL	NULL	James TY, et al. 2006. Nature 44
Phlebia	Phlebia sp SH1561396.08FU	Phlebia	Genus	Saprotroph	Wood Saprotroph	Highly Probable	Corticioid	White Rot	NULL	Kirk PM, et al. 2008. Dictionary of the Fungi 10th ed. Wallingford, CABI
Byssochlamys	Byssochlamys Westling SH1530122.08FU	Byssochlamys	Genus	Saprotroph	Undefined Saprotroph	Probable	NULL	NULL	NULL	Tedersoo L, et al. 2014. Science 346:1256688
Debaryomyces	Debaryomyces prosopidis SH1516571.08FU	Debaryomyces	Genus	Saprotroph	Undefined Saprotroph	Highly Probable	Yeast	NULL	NULL	Kurtzman CP, et al. (eds.) 2011. The Yeasts, a Taxonomic Study. Fifth Edition. Vols 1-3. Elsevier, San Diego
Exophiala	Exophiala SH197649.07FU	Exophiala	Genus	Pathotroph-Saprotroph	Animal Pathogen-Undefined Saprotroph	Probable	Facultative Yeast	NULL	NULL	Tedersoo L, et al. 2014. Science 346:1256688, Nagy GL, et al. 2014. Nature Communications 5:4471
Hyphodermella	Hyphodermella sp SH1573672.08FU	Hyphodermella	Genus	Saprotroph	Undefined Saprotroph	Probable	NULL	White Rot	NULL	Tedersoo L, et al. 2014. Science 346:1256688
Tinctoporellus	Tinctoporellus sp SH188278.07FU	Tinctoporellus	Genus	Saprotroph	Wood Saprotroph	Highly Probable	Polyporoid	White Rot	NULL	Gilbertson RL, Ryvarden L. 1987-1987. North American Polypores. Fungiflora, Oslo
Gyrodontium	Gyrodontium sacchari SH1525067.08FU	Gyrodontium	Genus	Saprotroph	Wood Saprotroph	Probable	NULL	Brown Rot	NULL	Tedersoo L, et al. 2014. Science 346:1256688
Microidium	Microidium sp SH195998.07FU	Microidium	Genus	Pathotroph	Plant Pathogen	Probable	NULL	NULL	NULL	Tedersoo L, et al. 2014. Science 346:1256688
Cladosporium	Cladosporium sp SH214193.07FU	Cladosporium	Genus	Pathotroph-Saprotroph-Symbiotroph	Animal Pathogen-Endophyte-Lichen Parasite-Plant Pathogen-Wood Saprotroph	Possible	Microfungus	NULL	NULL	Seehann G, et al. 1975. List of Fungi in Soft-Rot Tissue Tests. Institute fur Holzbiologie und Holzschutz, Bundesforschungsanstalt fur Forst - und Holzwirtshaft, Hamburg - Lohbrugge, Germany; Lawrey JD, Diederich P. 2016. URL: http://www.lichenicolous.net [24 May 2017]; http://www.apsnet.org/publications/commonnames/Pages/default.aspx
Daedalea	Daedalea sp SH1546252.08FU	Daedalea	Genus	Saprotroph	Wood Saprotroph	Highly Probable	Polyporoid	Brown Rot	NULL	Gilbertson RL, Ryvarden L. 1987-1987. North American Polypores. Fungiflora, Oslo
Scopuloides	Scopuloides sp SH1544536.08FU	Scopuloides	Genus	Saprotroph	Undefined Saprotroph	Probable	Corticioid	White Rot	NULL	Tedersoo L, et al. 2014. Science 346:1256688
Hyphodontia	Hyphodontia aspera SH221538.07FU	Hyphodontia	Genus	Saprotroph	Undefined Saprotroph	Probable	Corticioid	White Rot	NULL	Tedersoo L, et al. 2014. Science 346:1256688
Perenniporia	Perenniporia bannaensis SH214453.07FU	Perenniporia	Genus	Saprotroph	Wood Saprotroph	Highly Probable	Corticioid	White Rot	NULL	Gilbertson RL, Ryvarden L. 1987-1987. North American Polypores. Fungiflora, Oslo; Tedersoo L, et al. 2014. Science 346:1256688
Earliella	Earliella scabrosa SH1571974.08FU	Earliella	Genus	Saprotroph	Wood Saprotroph	Highly Probable	Polyporoid	White Rot	NULL	Gilbertson RL, Ryvarden L. 1987-1987. North American Polypores. Fungiflora, Oslo
Lycoperdon	Lycoperdon marginatum SH175899.07FU	Lycoperdon	Genus	Saprotroph	Undefined Saprotroph	Probable	Gasteroid	NULL	Common name - puffball	Grgurinovic CA, Simpson JA. 2001. Fungal Diversity 8:97-127; Tedersoo L, et al. 2014. Science 346:1256688
Gymnopilus	Gymnopilus sp SH220508.07FU	Gymnopilus	Genus	Saprotroph	Wood Saprotroph	Probable	NULL	White Rot	NULL	Tedersoo L, et al. 2014. Science 346:1256688
Coriolopsis	Coriolopsis sanguinaria SH199551.07FU	Coriolopsis	Genus	Saprotroph	Wood Saprotroph	Highly Probable	Polyporoid	White Rot	NULL	Gilbertson RL, Ryvarden L. 1987-1987. North American Polypores. Fungiflora, Oslo
Pilatoporus	Pilatoporus bondartsevae SH1519479.08FU	Pilatoporus	Genus	Saprotroph	Wood Saprotroph	Probable	NULL	Brown Rot	NULL	Tedersoo L, et al. 2014. Science 346:1256688
Terana	Terana coerulea SH535754.07FU	Terana	Genus	Saprotroph	Undefined Saprotroph	Probable	NULL	White Rot	NULL	Tedersoo L, et al. 2014. Science 346:1256688
